# Supplementary material for: Thermal Ablation Combined with Immune Checkpoint Blockers: A 10-Year Monocentric Experience
Source: Cancers (Basel). 2024 Feb 21;16(5):855. doi: 10.3390/cancers16050855 (PMC10931410; doi:10.3390/cancers16050855)
Supplement: Supplementary file 1 [file cancers-16-00855-s001.zip]

Archive with 1 entries (1 files):
- cancers-2832323-supplementary.pdf
